# Supplementary material for: Glycaemic Imbalances in Seizures and Epilepsy of Paediatric Age: A Literature Review
Source: J Clin Med. 2023 Mar 29;12(7):2580. doi: 10.3390/jcm12072580 (PMC10095009; doi:10.3390/jcm12072580)
Supplement: Supplementary file 1 [file jcm-12-02580-s001.zip]

Archive with 1 entries (1 files):
- jcm-2277544-supplementary.pdf
